# Supplementary material for: Uloma (Uloma) intricornicula Liu, Ren & Wang, 2007 (Coleoptera, Tenebrionidae, Ulomini): Descriptions of the larva and pupa and new distributional records
Source: Biodivers Data J. 2023 Sep 12;11:e107036. doi: 10.3897/BDJ.11.e107036 (PMC10509674; doi:10.3897/BDJ.11.e107036)
Supplement: XML Treatment for Uloma (Uloma) intricornicula [file BDJ.11.e107036-treatment1.xml]

<!DOCTYPE tp:taxon-treatment
  PUBLIC "-//TaxonX//DTD Taxonomic Treatment Publishing DTD v0 20100105//EN" "tax-treatment-NSO.dtd">
<tp:taxon-treatment xmlns:tp="http://www.plazi.org/taxpub"><tp:treatment-meta><mixed-citation publication-type="journal"><person-group><name><surname>Niu</surname><given-names>Yiping</given-names></name><name><surname>Ren</surname><given-names>Guodong</given-names></name><name><surname>Liu</surname><given-names>Shanshan</given-names></name></person-group><article-title><tp:taxon-name><tp:taxon-name-part taxon-name-part-type="genus" reg="Uloma">Uloma</tp:taxon-name-part> (<tp:taxon-name-part taxon-name-part-type="subgenus" reg="Uloma">Uloma</tp:taxon-name-part>) <tp:taxon-name-part taxon-name-part-type="species" reg="intricornicula">intricornicula</tp:taxon-name-part></tp:taxon-name> Liu, Ren &amp; Wang, 2007 (<tp:taxon-name><tp:taxon-name-part taxon-name-part-type="order">Coleoptera</tp:taxon-name-part></tp:taxon-name>, <tp:taxon-name><tp:taxon-name-part taxon-name-part-type="family">Tenebrionidae</tp:taxon-name-part></tp:taxon-name>, <tp:taxon-name><tp:taxon-name-part taxon-name-part-type="tribe">Ulomini</tp:taxon-name-part></tp:taxon-name>): Descriptions of the larva and pupa and new distributional records</article-title><source>Biodivers Data J</source><day>12</day><month>09</month><year>2023</year><volume>11</volume><pub-id pub-id-type="doi">10.3897/BDJ.11.e107036</pub-id></mixed-citation></tp:treatment-meta><tp:nomenclature><tp:taxon-name><object-id xmlns:xlink="http://www.w3.org/1999/xlink" content-type="arpha" xlink:type="simple">F7630765-E889-59BA-861E-816D0E35EB0B</object-id><tp:taxon-name-part taxon-name-part-type="genus">Uloma</tp:taxon-name-part> (<tp:taxon-name-part taxon-name-part-type="subgenus">Uloma</tp:taxon-name-part>) <tp:taxon-name-part taxon-name-part-type="species">intricornicula</tp:taxon-name-part></tp:taxon-name><tp:taxon-authority>Liu, Ren &amp; Wang, 2007</tp:taxon-authority><tp:nomenclature-citation-list><tp:nomenclature-citation><tp:taxon-name>
                <tp:taxon-name-part taxon-name-part-type="genus" reg="Uloma">Uloma</tp:taxon-name-part>
                <tp:taxon-name-part taxon-name-part-type="species" reg="intricornicula">intricornicula</tp:taxon-name-part>
              </tp:taxon-name><comment> Liu, Ren &amp; Wang, 2007 - <xref ref-type="bibr" rid="B9839293">Liu et al. (2007)</xref>: 71 (type locality: China, Fujian, Guadun).</comment></tp:nomenclature-citation></tp:nomenclature-citation-list></tp:nomenclature><tp:treatment-sec sec-type="Description"><title>Description</title><p><bold>Larva</bold>: Oligopod (Fig. <xref ref-type="fig" rid="F10364806">3</xref>). <bold>Body.</bold> Length 13.5–14.0 mm. Body subcylindrical, ventrally flat and with sharp tail-end; evenly sclerotised both dorsally and ventrally; yellowish-brown, dorsum and both ends brown. Vestiture smooth, suffused with large and round punctures both dorsally and laterally.</p><p><bold>Head.</bold> Head (Fig. <xref ref-type="fig" rid="F10364808">4</xref>) about as wide as prothorax, trapezoidal, slightly convex dorsally; with 10 long setae near the anterior margin, 6 in the middle and 10 near the posterior margin. Frontoclypeal suture evident, almost straight in the middle. Frons slightly convex, frontal sutures broadly V-shaped, distinctly incurved near the centre; median suture barely visible in dorsal view. Clypeus (Fig. <xref ref-type="fig" rid="F10364808">4</xref>C) slightly flat, with anterior margin linear, bearing four erect clypeal setae, with the central two longer. Labrum (Fig. <xref ref-type="fig" rid="F10364808">4</xref>C) transverse, semi-elliptic, slightly convex, with several short setae on anterior margin and four long erect median setae. Ocelli black, divided into two parts, the upper of which smaller than the lower. Antennae (Fig. <xref ref-type="fig" rid="F10364808">4</xref>A, Fig. <xref ref-type="fig" rid="F10364808">4</xref>B) shorter than half length of head; antennomere I short; II cylindrical, more than twice as wide as long and three times longer than I, sensorium nearly C-shaped; III thin and short, about 1/6 as long as II and with one long erect median seta and three very short setae around the base of long one at apex of III. Mandibles (Fig. <xref ref-type="fig" rid="F10364808">4</xref>B, Fig. <xref ref-type="fig" rid="F10364808">4</xref>C) well developed, distally black, extended anteriorly; tridentate apically, with the apical tooth markedly larger than the dorsal and ventral ones. Maxillae almost parallel-sided, with dense setae on the apical inner margin; maxillary palpi (Fig. <xref ref-type="fig" rid="F10364808">4</xref>A, Fig. <xref ref-type="fig" rid="F10364808">4</xref>B) distolateral, subcylindrical, gradually narrowing towards the apex, with the terminal palpomere slender and short. Labial palpi (Fig. <xref ref-type="fig" rid="F10364808">4</xref>A, Fig. <xref ref-type="fig" rid="F10364808">4</xref>B) 2-segmented, short. Ligula (Fig. <xref ref-type="fig" rid="F10364808">4</xref>A, Fig. <xref ref-type="fig" rid="F10364808">4</xref>B) slightly convex, with two long erect setae, anterior margin distinctly protruding in the middle part. Mentum (Fig. <xref ref-type="fig" rid="F10364808">4</xref>A, Fig. <xref ref-type="fig" rid="F10364808">4</xref>B) subhexagonal, widest in the middle, anterior margin weakly emarginate, with two long erect setae on both sides and posterior part respectively, the latter much thicker and longer.</p><p><bold>Thorax.</bold> Thorax 3-segmented. Each thoracic tergum with long erect setae near sides of anterior and posterior margins, distributed as follows: 4 and 3 setae on anterior and posterior margins of prothoracic tergum, respectively; 1 and 2 setae on mesothoracic tergum; and 1 and 3 setae on metathoracic tergum. Prothoracic tergum longer than wide, nearly rectangular in dorsal view, about twice as long as the meso- or metathoracic tergum; ratios between thoracic terga as follows: 1.5: 0.7: 0.9. Meso- and metathoracic terga transverse, nearly rectangular in dorsal view. Mesothoracic spiracles (Fig. <xref ref-type="fig" rid="F10364810">5</xref>A) placed on anterolateral margins of tergum, near distinctly separate coxal cavity, visible in ventral view, slenderly oval in shape, large and approximately three times larger than the abdominal spiracles. Prothorax and metathorax without spiracles.</p><p><bold>Legs.</bold> Pro-, meso- and metathoracic legs short, subequal in length and similar in shape (Fig. <xref ref-type="fig" rid="F10364810">5</xref>A). Coxa of prothoracic leg thick, longer than other segments, with 5–6 long spiniform setae on anterior margin and 2 on posterior margin; trochanter subtriangular, with 2 short spiniform setae on anterior margin, one on posterior margin and one long hair in the middle; femur subequal in length and width, with sparse short hairs, with 3 short spiniform setae on anterior margin and 5 on posterior margin and one long hair in the middle; tibia much more slender and shorter, with sparse short hairs, with 2 short spiniform setae on anterior margin and 5 on posterior margin; tarsungulus falciform, with 2 thinner short spiniform setae under it. Coxa of mesothoracic leg with 6–7 long spiniform setae on anterior margin and 2 on posterior margin; trochanter with 2 short spiniform setae on anterior margin and one on posterior margin; femur with 3 short spiniform setae on anterior margin and 5 on posterior margin; tibia with 2 short spiniform setae on anterior margin and 4 on posterior margin; others similar to those of prothoracic leg. Coxa of metathoracic leg with 5–6 long spiniform setae on anterior margin and 2 on posterior margin; trochanter with 2 short spiniform setae on anterior margin and only one on posterior margin; femur with 3 short spiniform setae on anterior margin and 5 on posterior margin; tibia with 2 short spiniform setae on anterior margin and 4 on posterior margin; others similar to those of prothoracic leg.</p><p><bold>Abdomen.</bold> Abdomen 9-segmented, gradually and slightly darker towards apex, slightly enlarged backwards. Segments I–IX with denser punctures on the basal dorsal surface in comparison with other parts of abdominal segments. Tergites I–II wider than long, nearly rectangular in dorsal view; III–VIII subquadrate in dorsal view. Tergites I–VII with an arcuate shallow impression respectively near posterolateral margins, with 4 long erect setae on sides of posterior margins; only tergite I with 2 long erect setae on sides of anterior margin. Sternites I–VII nearly rectangular, longer than wide and with a long erect seta near each corner; sternites I with other 4 long erect setae near the anterior margin. Segment VIII without pleural sutures, with 2 long erect setae respectively on posterolateral margins, with 2 erect setae near the anterior margin and 6 near the middle of posterior margin of ventral surface. Segment IX (Fig. <xref ref-type="fig" rid="F10364810">5</xref>B, Fig. <xref ref-type="fig" rid="F10364810">5</xref>C) with dense even large punctures and sparse long erect setae; dorsal surface with 2 setae; ventral surface with 6 setae at the centre, anterior margin almost straight; tip-end with 4 setae surrounding it. Segment IX parabolic, as long as wide, subcircular in cross-section, tip-end slightly round with a small papilla, but without urogomphi. Anus concealed in posterior part of abdominal tergite VIII, without anal tubes. Abdominal spiracles (Fig. <xref ref-type="fig" rid="F10364810">5</xref>A) round, of the same size, opening on anterolateral margins of segments I–VIII.</p><p>
            <bold>Remarks</bold>
          </p><p>The description above is based on the last instar larvae, whose exuvia was preserved in 75% alcohol (Fig. <xref ref-type="fig" rid="F10364814">7</xref>F).</p><p>The larvae of <italic><tp:taxon-name><tp:taxon-name-part taxon-name-part-type="genus" reg="Uloma">Uloma</tp:taxon-name-part></tp:taxon-name></italic> differ from other known tenebrionine larvae by the presence of an elongate anterior extension on the hypopharygeal sclerome (as in <tp:taxon-name><tp:taxon-name-part taxon-name-part-type="subfamily">Alleculinae</tp:taxon-name-part></tp:taxon-name> Laporte, 1840), a paraboloid abdominal segment IX with an apical point, the lack of cerci, the lack of pleurosternal sutures on abdominal segment VIII, a reduced anal region and the lack of anal tubes (<xref ref-type="bibr" rid="B9839222">Hayashi 1966</xref>, <xref ref-type="bibr" rid="B9839440">Watt 1974</xref>). Although there is a substantial morphological homogeneity amongst larvae of different species in the genus <italic><tp:taxon-name><tp:taxon-name-part taxon-name-part-type="genus" reg="Uloma">Uloma</tp:taxon-name-part></tp:taxon-name></italic>, we found some important differences between <tp:taxon-name><tp:taxon-name-part taxon-name-part-type="genus" reg="Uloma">U.</tp:taxon-name-part> (<tp:taxon-name-part taxon-name-part-type="subgenus" reg="Uloma">U.</tp:taxon-name-part>) <tp:taxon-name-part taxon-name-part-type="species" reg="intricornicula">intricornicula</tp:taxon-name-part></tp:taxon-name> and <tp:taxon-name><tp:taxon-name-part taxon-name-part-type="genus" reg="Uloma">U.</tp:taxon-name-part> (<tp:taxon-name-part taxon-name-part-type="subgenus" reg="Uloma">U.</tp:taxon-name-part>) <tp:taxon-name-part taxon-name-part-type="species" reg="metogana">metogana</tp:taxon-name-part></tp:taxon-name>. Namely, mentum is relatively slender and widest in the middle in <tp:taxon-name><tp:taxon-name-part taxon-name-part-type="genus" reg="Uloma">U.</tp:taxon-name-part> (<tp:taxon-name-part taxon-name-part-type="subgenus" reg="Uloma">U.</tp:taxon-name-part>) <tp:taxon-name-part taxon-name-part-type="species" reg="intricornicula">intricornicula</tp:taxon-name-part></tp:taxon-name>, while it has the maximum width more anteriorly (4/5 from the base) in <tp:taxon-name><tp:taxon-name-part taxon-name-part-type="genus" reg="Uloma">U.</tp:taxon-name-part> (<tp:taxon-name-part taxon-name-part-type="subgenus" reg="Uloma">U.</tp:taxon-name-part>) <tp:taxon-name-part taxon-name-part-type="species" reg="metogana">metogana</tp:taxon-name-part></tp:taxon-name>; protibia with 2 short spiniform setae on the anterior margin in <tp:taxon-name><tp:taxon-name-part taxon-name-part-type="genus" reg="Uloma">U.</tp:taxon-name-part> (<tp:taxon-name-part taxon-name-part-type="subgenus" reg="Uloma">U.</tp:taxon-name-part>) <tp:taxon-name-part taxon-name-part-type="species" reg="intricornicula">intricornicula</tp:taxon-name-part></tp:taxon-name>, with only one seta in <tp:taxon-name><tp:taxon-name-part taxon-name-part-type="genus" reg="Uloma">U.</tp:taxon-name-part> (<tp:taxon-name-part taxon-name-part-type="subgenus" reg="Uloma">U.</tp:taxon-name-part>) <tp:taxon-name-part taxon-name-part-type="species" reg="metogana">metogana</tp:taxon-name-part></tp:taxon-name>; mesotibia with 2 short spiniform setae on the anterior margin in <tp:taxon-name><tp:taxon-name-part taxon-name-part-type="genus" reg="Uloma">U.</tp:taxon-name-part> (<tp:taxon-name-part taxon-name-part-type="subgenus" reg="Uloma">U.</tp:taxon-name-part>) <tp:taxon-name-part taxon-name-part-type="species" reg="intricornicula">intricornicula</tp:taxon-name-part></tp:taxon-name>, with only one seta in <tp:taxon-name><tp:taxon-name-part taxon-name-part-type="genus" reg="Uloma">U.</tp:taxon-name-part> (<tp:taxon-name-part taxon-name-part-type="subgenus" reg="Uloma">U.</tp:taxon-name-part>) <tp:taxon-name-part taxon-name-part-type="species" reg="metogana">metogana</tp:taxon-name-part></tp:taxon-name>; abdominal segment IX with slightly round tip-end and the anterior margin of the ventral surface almost straight in <tp:taxon-name><tp:taxon-name-part taxon-name-part-type="genus" reg="Uloma">U.</tp:taxon-name-part> (<tp:taxon-name-part taxon-name-part-type="subgenus" reg="Uloma">U.</tp:taxon-name-part>) <tp:taxon-name-part taxon-name-part-type="species" reg="intricornicula">intricornicula</tp:taxon-name-part></tp:taxon-name> (Fig. <xref ref-type="fig" rid="F10364810">5</xref>C), abdominal segment IX with slightly pointed tip-end and the anterior margin of the ventral surface emarginate in <tp:taxon-name><tp:taxon-name-part taxon-name-part-type="genus" reg="Uloma">U.</tp:taxon-name-part> (<tp:taxon-name-part taxon-name-part-type="subgenus" reg="Uloma">U.</tp:taxon-name-part>) <tp:taxon-name-part taxon-name-part-type="species" reg="metogana">metogana</tp:taxon-name-part></tp:taxon-name>.</p><p>However, since available descriptions of other <italic><tp:taxon-name><tp:taxon-name-part taxon-name-part-type="genus" reg="Uloma">Uloma</tp:taxon-name-part></tp:taxon-name></italic> species are not detailed enough to permit good morphological comparisons, it is difficult to distinguish the larvae of <tp:taxon-name><tp:taxon-name-part taxon-name-part-type="genus" reg="Uloma">U.</tp:taxon-name-part> (<tp:taxon-name-part taxon-name-part-type="subgenus" reg="Uloma">U.</tp:taxon-name-part>) <tp:taxon-name-part taxon-name-part-type="species" reg="intricornicula">intricornicula</tp:taxon-name-part></tp:taxon-name> and <tp:taxon-name><tp:taxon-name-part taxon-name-part-type="genus" reg="Uloma">U.</tp:taxon-name-part> (<tp:taxon-name-part taxon-name-part-type="subgenus" reg="Uloma">U.</tp:taxon-name-part>) <tp:taxon-name-part taxon-name-part-type="species" reg="metogana">metogana</tp:taxon-name-part></tp:taxon-name> from other <italic><tp:taxon-name><tp:taxon-name-part taxon-name-part-type="genus" reg="Uloma">Uloma</tp:taxon-name-part></tp:taxon-name></italic> larvae without direct examination of the specimens.</p><p><bold>Pupa</bold>: Exarate (Fig. <xref ref-type="fig" rid="F10364812">6</xref>). <bold>Body.</bold> Length 6.0–7.0 mm, width 2.9–3.1 mm. Body small, slightly elliptic, extremely arched dorsally; grey to light brownish, with darker mouthparts, legs and body backend; most characteristics similar to that of adults of the same species.</p><p><bold>Head.</bold> Visible in ventral view (Fig. <xref ref-type="fig" rid="F10364812">6</xref>B, Fig. <xref ref-type="fig" rid="F10364814">7</xref>A). Smooth, with transverse wrinkles. Frons depressed, anterior margin with 4 tubercles bearing short erect apical setae in an arc sparsely and posterior margin with 2 far apart tubercles bearing short erect apical setae. Frontoclypeal suture almost linear. Clypeus slightly linear on anterior margin, elevated with 2 small ridges at centre and with a tubercle bearing short erect setae separately on apices of 2 ridges and anterolateral clypeus. Labrum relatively broad, semi-elliptic, anterior margin emarginate at centre, with sparse short hairs. Mandible with sparse long hairs laterally, apices darker, apical tooth distinctly larger than dorsal and ventral ones. Maxillary palpi and labial palpi clearly visible, with sparse long hairs laterally. Eye ovate, with sparse short hairs around it, one of them on anterior margin relatively longer. Antenna thick, claviform, gradually widening towards apex, antennomeres VII–X of distinctly increasing width, XI semi-spherical, V and VII slightly sharply protruding on inner border, I–XI with sparse tubercles bearing short hairs on each apical side and lateral side.</p><p><bold>Thorax.</bold> Thorax 3-segmented. Pronotum slightly transverse, similar in shape to that of adults, about 1.35 times as wide as long, widest near the middle. Pronotum with distinct transverse wrinkles and sparse apical setose tubercles (Fig. <xref ref-type="fig" rid="F10364814">7</xref>B, Fig. <xref ref-type="fig" rid="F10364814">7</xref>C), tubercles denser on anterior and posterior margins, but sparse on lateral margins and even sparser on disc. Disc slightly convex, with a transverse deep anterior impression. Anterior margin slightly emarginate at centre. Lateral margins markedly arcuate, narrowing forward and less so from widest point to base. Posterior margin slightly protruding at centre. Anterior angles nearly rectangular, posterior angles obtuse. Meso- and metanotum (Fig. <xref ref-type="fig" rid="F10364812">6</xref>A) glabrous with irregular wrinkles, distinctly narrower than pronotum, mesonotum slightly wider than abdominal tergite I and metanotum distinctly wider than abdominal tergite I. Mesonotum elevated at centre. Metanotum slightly elevated. Elytral and hind wing sheaths (Fig. <xref ref-type="fig" rid="F10364812">6</xref>B, Fig. <xref ref-type="fig" rid="F10364812">6</xref>C) glabrous, with several transverse wrinkles; elytra relatively distinctly punctatostriate, but faintly punctate.</p><p><bold>Legs.</bold> Legs similar in shape to that of adults (Fig. <xref ref-type="fig" rid="F10364812">6</xref>B). Femur thick, with sparse apical setose tubercles on edges. Tibia almost glabrous, with 2 apical spurs on inner edge; protibia gradually explanate towards apex significantly, meso- and metatibia more slightly explanate. Tarsus relatively slender, with small tubercles on ventral surface. Tarsal claws with 2 small tubercles at apex of ventral surface.</p><p><bold>Abdomen.</bold> Abdomen 9-segmented, dorsomeson quite distinct. Abdominal tergites glabrous, relatively broad, slightly convex and with dense longitudinal wrinkles. Tergites I–VI (Fig. <xref ref-type="fig" rid="F10364812">6</xref>C) of similar form, nearly rectangular in dorsal view, length of tergites I–VI distinctly shorter than VII. Tergite VII almost linear on anterior margin, markedly convex in circular arc on posterior margin. Tergites I–VII with well developed rake-like lateral processes. Lateral processes with darker sclerotised edges and each lateral process with several conical projections bearing a short erect apical seta (Fig. <xref ref-type="fig" rid="F10364814">7</xref>D). Number of projections from tergites I to VII as follows: 3, 4, 4–5, 4–5, 4–5, 4–5, 2–4. First two projections of tergites II–VI slightly separate. Opposing single projection on lateral processes of adjacent abdominal segments forming anterior and posterior curved teeth of gin-trap structures. Gin trap between segments III and IV as in Fig. <xref ref-type="fig" rid="F10364814">7</xref>D. Tergite VIII very short and narrow, about half as long as VII, with sparse and long apical setose tubercles on posterior margin; lateral processes less developed, with 2 or 3 apical setose spines. Tergite IX nearly trapezoid, deeply depressed at centre, with a pair of slender subtapered divergent urogomphi at the end and with sparse small tubercles bearing long erect apical setae on lateral margins and ventral surface. Urogomphi (Fig. <xref ref-type="fig" rid="F10364816">8</xref>A) with dense annular wrinkles, gradually slightly narrowing towards apex, directed posteriorly and reflexed finely. Abdominal sternites I–VIII relatively smooth, with fine longitudinal wrinkles and with sparse tubercles bearing long erect apical setae near posterior margin. Sternite VII distinctly and deeply depressed at centre. Abdominal spiracles (Fig. <xref ref-type="fig" rid="F10364814">7</xref>E) approximately round, slightly convex, visible on anterolateral margins of abdominal sternites I–VII. Spiracles on abdominal segment I slightly enlarged and hidden beneath wing sheaths.</p><p>
            <bold>Remarks</bold>
          </p><p>The <italic><tp:taxon-name><tp:taxon-name-part taxon-name-part-type="genus" reg="Uloma">Uloma</tp:taxon-name-part></tp:taxon-name></italic> pupae are comparable to adults of the same species in body form, length and most characteristics.</p><p>The pupae of <tp:taxon-name><tp:taxon-name-part taxon-name-part-type="genus" reg="Uloma">U.</tp:taxon-name-part> (<tp:taxon-name-part taxon-name-part-type="subgenus" reg="Uloma">U.</tp:taxon-name-part>) <tp:taxon-name-part taxon-name-part-type="species" reg="intricornicula">intricornicula</tp:taxon-name-part></tp:taxon-name> can be distinguished from those of <tp:taxon-name><tp:taxon-name-part taxon-name-part-type="genus" reg="Uloma">U.</tp:taxon-name-part> (<tp:taxon-name-part taxon-name-part-type="subgenus" reg="Uloma">U.</tp:taxon-name-part>) <tp:taxon-name-part taxon-name-part-type="species" reg="metogana">metogana</tp:taxon-name-part></tp:taxon-name> by the following characters: body small, length 6.0–7.0 mm (larger, length 10.5–11.0 mm, in <tp:taxon-name><tp:taxon-name-part taxon-name-part-type="genus" reg="Uloma">U.</tp:taxon-name-part> (<tp:taxon-name-part taxon-name-part-type="subgenus" reg="Uloma">U.</tp:taxon-name-part>) <tp:taxon-name-part taxon-name-part-type="species" reg="metogana">metogana</tp:taxon-name-part></tp:taxon-name>); pronotum without anterior impression in female (with a shallow one in <tp:taxon-name><tp:taxon-name-part taxon-name-part-type="genus" reg="Uloma">U.</tp:taxon-name-part> (<tp:taxon-name-part taxon-name-part-type="subgenus" reg="Uloma">U.</tp:taxon-name-part>) <tp:taxon-name-part taxon-name-part-type="species" reg="metogana">metogana</tp:taxon-name-part></tp:taxon-name>); first two projections of lateral processes of tergites II–VI slightly separate (distinctly separate in <tp:taxon-name><tp:taxon-name-part taxon-name-part-type="genus" reg="Uloma">U.</tp:taxon-name-part> (<tp:taxon-name-part taxon-name-part-type="subgenus" reg="Uloma">U.</tp:taxon-name-part>) <tp:taxon-name-part taxon-name-part-type="species" reg="metogana">metogana</tp:taxon-name-part></tp:taxon-name>); sternite VII distinctly and deeply depressed at the centre (hardly depressed in <tp:taxon-name><tp:taxon-name-part taxon-name-part-type="genus" reg="Uloma">U.</tp:taxon-name-part> (<tp:taxon-name-part taxon-name-part-type="subgenus" reg="Uloma">U.</tp:taxon-name-part>) <tp:taxon-name-part taxon-name-part-type="species" reg="metogana">metogana</tp:taxon-name-part></tp:taxon-name>).</p><p>In addition, we observed some differences between male and female pupae of <tp:taxon-name><tp:taxon-name-part taxon-name-part-type="genus" reg="Uloma">U.</tp:taxon-name-part> (<tp:taxon-name-part taxon-name-part-type="subgenus" reg="Uloma">U.</tp:taxon-name-part>) <tp:taxon-name-part taxon-name-part-type="species" reg="intricornicula">intricornicula</tp:taxon-name-part></tp:taxon-name>. Sternite VIII with a pair of tapered styluses pointing to the rear in female (Fig. <xref ref-type="fig" rid="F10364816">8</xref>B), without in male (Fig. <xref ref-type="fig" rid="F10364816">8</xref>C). Pronotum with a transverse deep anterior impression in male, without in female. Antennomeres V and VII slightly protruding at the inner border in male, not protruding in female.</p><p>Like in other known species of <italic><tp:taxon-name><tp:taxon-name-part taxon-name-part-type="genus" reg="Uloma">Uloma</tp:taxon-name-part></tp:taxon-name></italic>, <tp:taxon-name><tp:taxon-name-part taxon-name-part-type="genus" reg="Uloma">U.</tp:taxon-name-part> (<tp:taxon-name-part taxon-name-part-type="subgenus" reg="Uloma">U.</tp:taxon-name-part>) <tp:taxon-name-part taxon-name-part-type="species" reg="intricornicula">intricornicula</tp:taxon-name-part></tp:taxon-name> has the apices of urogomphi spined. The truncated urogomphi apices observed in the examined pupae of <tp:taxon-name><tp:taxon-name-part taxon-name-part-type="genus" reg="Uloma">U.</tp:taxon-name-part> (<tp:taxon-name-part taxon-name-part-type="subgenus" reg="Uloma">U.</tp:taxon-name-part>) <tp:taxon-name-part taxon-name-part-type="species" reg="metagana">metagana</tp:taxon-name-part></tp:taxon-name> might be the result of damage. The apices of urogomphi are very fragile and can break off if shaken slightly. Thus, we suppose that the truncated urogomphi apices in <tp:taxon-name><tp:taxon-name-part taxon-name-part-type="genus" reg="Uloma">U.</tp:taxon-name-part> (<tp:taxon-name-part taxon-name-part-type="subgenus" reg="Uloma">U.</tp:taxon-name-part>) <tp:taxon-name-part taxon-name-part-type="species" reg="metagana">metagana</tp:taxon-name-part></tp:taxon-name> is an artifact and that urogomphi are spined also in this species.</p></tp:treatment-sec><tp:treatment-sec sec-type="Distribution"><title>Distribution</title><p>China: Fujian (<xref ref-type="bibr" rid="B9839293">Liu et al. 2007</xref>), Guangxi (<xref ref-type="bibr" rid="B9839275">Liu and Ren 2007</xref>), Hainan (new record), Guangdong (new record), Sichuan (new record), Chongqing (new record), Guizhou (new record).</p></tp:treatment-sec><tp:treatment-sec sec-type="Notes"><title>Notes</title><sec sec-type="Remarks"><title>Remarks</title><p><tp:taxon-name><tp:taxon-name-part taxon-name-part-type="genus" reg="Uloma">Uloma</tp:taxon-name-part> (<tp:taxon-name-part taxon-name-part-type="subgenus" reg="Uloma">Uloma</tp:taxon-name-part>) <tp:taxon-name-part taxon-name-part-type="species" reg="intricornicula">intricornicula</tp:taxon-name-part></tp:taxon-name> was described by <xref ref-type="bibr" rid="B9839293">Liu et al. (2007)</xref> from Fujian Province of China. Later this species was mentioned to occur in Guangxi Zhuang Autonomous Region (<xref ref-type="bibr" rid="B9839275">Liu and Ren 2007</xref>). While examining the <italic><tp:taxon-name><tp:taxon-name-part taxon-name-part-type="genus" reg="Uloma">Uloma</tp:taxon-name-part></tp:taxon-name></italic> specimens in the collections of the Museum of Hebei University, we found that <tp:taxon-name><tp:taxon-name-part taxon-name-part-type="genus" reg="Uloma">U.</tp:taxon-name-part> (<tp:taxon-name-part taxon-name-part-type="subgenus" reg="Uloma">U.</tp:taxon-name-part>) <tp:taxon-name-part taxon-name-part-type="species" reg="intricornicula">intricornicula</tp:taxon-name-part></tp:taxon-name> was also collected from Chongqing Municipality and from Hainan, Guangdong, Sichuan and Guizhou Provinces of China (Fig. <xref ref-type="fig" rid="F10364818">9</xref>). Thus, the species seem to be widely distributed in south-western China, where warm-temperate broad-leaved evergreen forests and tropical rain forests occur (<xref ref-type="bibr" rid="B10364741">Ni 2001</xref>).</p></sec></tp:treatment-sec><tp:treatment-sec><!--Section generated to contain objects referenced in tp:taxon-treatment.--><fig id="F10364806" position="float" orientation="portrait"><object-id xmlns:xlink="http://www.w3.org/1999/xlink" content-type="arpha" xlink:type="simple">1E880C14-BC4D-5D78-AB08-CA09304FDB9A</object-id><object-id xmlns:xlink="http://www.w3.org/1999/xlink" content-type="doi" xlink:type="simple">10.3897/BDJ.11.e107036.figure3</object-id><label>Figure 3.</label><caption><p>Habitus of the larva of <tp:taxon-name><tp:taxon-name-part taxon-name-part-type="genus" reg="Uloma">Uloma</tp:taxon-name-part> (<tp:taxon-name-part taxon-name-part-type="subgenus" reg="Uloma">Uloma</tp:taxon-name-part>) <tp:taxon-name-part taxon-name-part-type="species" reg="intricornicula">intricornicula</tp:taxon-name-part></tp:taxon-name> Liu, Ren &amp; Wang, 2007. A. lateral view; B. dorsal view; C. ventral view. Scale bars: 1 mm.</p></caption><graphic xmlns:xlink="http://www.w3.org/1999/xlink" xlink:href="bdj-11-e107036-g003.jpg" position="float" id="oo_888235.jpg" orientation="portrait" xlink:type="simple"><uri content-type="original_file" xlink:type="simple">https://binary.pensoft.net/fig/888235</uri></graphic></fig><fig id="F10364808" position="float" orientation="portrait"><object-id xmlns:xlink="http://www.w3.org/1999/xlink" content-type="arpha" xlink:type="simple">3B4E7DA7-0409-583F-A737-FBA99898920D</object-id><object-id xmlns:xlink="http://www.w3.org/1999/xlink" content-type="doi" xlink:type="simple">10.3897/BDJ.11.e107036.figure4</object-id><label>Figure 4.</label><caption><p>Larva of <tp:taxon-name><tp:taxon-name-part taxon-name-part-type="genus" reg="Uloma">Uloma</tp:taxon-name-part> (<tp:taxon-name-part taxon-name-part-type="subgenus" reg="Uloma">Uloma</tp:taxon-name-part>) <tp:taxon-name-part taxon-name-part-type="species" reg="intricornicula">intricornicula</tp:taxon-name-part></tp:taxon-name> Liu, Ren &amp; Wang, 2007. A. head, ventral view; B. head, ventral view; C. head, anterior view; D. head, dorsal view. a, h. antenna; b, g. maxillary palpus; c, l. labial palpus; d, i. ligula; e, j. mentum; k, m. mandible; f, n. labrum; o. clypeus. Scale bars: 0.5 mm.</p></caption><graphic xmlns:xlink="http://www.w3.org/1999/xlink" xlink:href="bdj-11-e107036-g004.jpg" position="float" id="oo_888239.jpg" orientation="portrait" xlink:type="simple"><uri content-type="original_file" xlink:type="simple">https://binary.pensoft.net/fig/888239</uri></graphic></fig><fig id="F10364810" position="float" orientation="portrait"><object-id xmlns:xlink="http://www.w3.org/1999/xlink" content-type="arpha" xlink:type="simple">E9DA677A-5FC2-5961-A50F-A560EB40D6D6</object-id><object-id xmlns:xlink="http://www.w3.org/1999/xlink" content-type="doi" xlink:type="simple">10.3897/BDJ.11.e107036.figure5</object-id><label>Figure 5.</label><caption><p>Larva of <tp:taxon-name><tp:taxon-name-part taxon-name-part-type="genus" reg="Uloma">Uloma</tp:taxon-name-part> (<tp:taxon-name-part taxon-name-part-type="subgenus" reg="Uloma">Uloma</tp:taxon-name-part>) <tp:taxon-name-part taxon-name-part-type="species" reg="intricornicula">intricornicula</tp:taxon-name-part></tp:taxon-name> Liu, Ren &amp; Wang, 2007. A. thorax segments, ventral view; a. prothoracic leg; b. mesothoracic leg; c. metathoracic leg; d. mesothoracic spiracle; e. abdominal spiracle. B. abdominal segment IX, lateral view. C. abdominal segment IX, ventral view. Scale bars: 0.1 mm (d, e), 1 mm (others). The arrow indicates that the anterior margin of the ventral surface of abdominal segment IX is almost straight.</p></caption><graphic xmlns:xlink="http://www.w3.org/1999/xlink" xlink:href="bdj-11-e107036-g005.jpg" position="float" id="oo_888241.jpg" orientation="portrait" xlink:type="simple"><uri content-type="original_file" xlink:type="simple">https://binary.pensoft.net/fig/888241</uri></graphic></fig><fig id="F10364814" position="float" orientation="portrait"><object-id xmlns:xlink="http://www.w3.org/1999/xlink" content-type="arpha" xlink:type="simple">BF7E90E4-3AEE-56A3-9BB2-432211C51F91</object-id><object-id xmlns:xlink="http://www.w3.org/1999/xlink" content-type="doi" xlink:type="simple">10.3897/BDJ.11.e107036.figure7</object-id><label>Figure 7.</label><caption><p>Pupa and exuvia of <tp:taxon-name><tp:taxon-name-part taxon-name-part-type="genus" reg="Uloma">Uloma</tp:taxon-name-part> (<tp:taxon-name-part taxon-name-part-type="subgenus" reg="Uloma">Uloma</tp:taxon-name-part>) <tp:taxon-name-part taxon-name-part-type="species" reg="intricornicula">intricornicula</tp:taxon-name-part></tp:taxon-name> Liu, Ren &amp; Wang, 2007. A. head, anterior view; B. pronotum, male, dorsal view; C. pronotum, female, dorsal view; D. lateral process of abdominal tergites II–V, dorsal view; E. abdominal tergites I–VII, lateral view; F. exuvia of last instar larvae, lateral view. Scale bars: 1 mm. The arrow (D) indicates the gin trap between segments III and IV. The arrow (E) indicates one of the abdominal spiracles.</p></caption><graphic xmlns:xlink="http://www.w3.org/1999/xlink" xlink:href="bdj-11-e107036-g007.jpg" position="float" id="oo_888243.jpg" orientation="portrait" xlink:type="simple"><uri content-type="original_file" xlink:type="simple">https://binary.pensoft.net/fig/888243</uri></graphic></fig><fig id="F10364812" position="float" orientation="portrait"><object-id xmlns:xlink="http://www.w3.org/1999/xlink" content-type="arpha" xlink:type="simple">3F77B7DC-DD38-5242-97ED-AFBFD6BD2423</object-id><object-id xmlns:xlink="http://www.w3.org/1999/xlink" content-type="doi" xlink:type="simple">10.3897/BDJ.11.e107036.figure6</object-id><label>Figure 6.</label><caption><p>Habitus of the pupa of <tp:taxon-name><tp:taxon-name-part taxon-name-part-type="genus" reg="Uloma">Uloma</tp:taxon-name-part> (<tp:taxon-name-part taxon-name-part-type="subgenus" reg="Uloma">Uloma</tp:taxon-name-part>) <tp:taxon-name-part taxon-name-part-type="species" reg="intricornicula">intricornicula</tp:taxon-name-part></tp:taxon-name> Liu, Ren &amp; Wang, 2007. A. dorsal view; B. ventral view; C. lateral view. Scale bars: 1 mm.</p></caption><graphic xmlns:xlink="http://www.w3.org/1999/xlink" xlink:href="bdj-11-e107036-g006.jpg" position="float" id="oo_888242.jpg" orientation="portrait" xlink:type="simple"><uri content-type="original_file" xlink:type="simple">https://binary.pensoft.net/fig/888242</uri></graphic></fig><fig id="F10364816" position="float" orientation="portrait"><object-id xmlns:xlink="http://www.w3.org/1999/xlink" content-type="arpha" xlink:type="simple">1F356274-989F-5404-BFEB-CB280A5273BC</object-id><object-id xmlns:xlink="http://www.w3.org/1999/xlink" content-type="doi" xlink:type="simple">10.3897/BDJ.11.e107036.figure8</object-id><label>Figure 8.</label><caption><p>Pupa of <tp:taxon-name><tp:taxon-name-part taxon-name-part-type="genus" reg="Uloma">Uloma</tp:taxon-name-part> (<tp:taxon-name-part taxon-name-part-type="subgenus" reg="Uloma">Uloma</tp:taxon-name-part>) <tp:taxon-name-part taxon-name-part-type="species" reg="intricornicula">intricornicula</tp:taxon-name-part></tp:taxon-name> Liu, Ren &amp; Wang, 2007. A. urogomphi, male, dorsal view; B. urogomphi, female, ventral view; C. urogomphi, male, ventral view. Scale bars: 0.5 mm. The arrow (B) indicates a pair of tapered styluses of sternite VIII in female. The arrow (C) indicates no tapered styluses in male.</p></caption><graphic xmlns:xlink="http://www.w3.org/1999/xlink" xlink:href="bdj-11-e107036-g008.jpg" position="float" id="oo_888244.jpg" orientation="portrait" xlink:type="simple"><uri content-type="original_file" xlink:type="simple">https://binary.pensoft.net/fig/888244</uri></graphic></fig><fig id="F10364818" position="float" orientation="portrait"><object-id xmlns:xlink="http://www.w3.org/1999/xlink" content-type="arpha" xlink:type="simple">4D878B82-14B1-5260-B25E-4A2976B93D2D</object-id><object-id xmlns:xlink="http://www.w3.org/1999/xlink" content-type="doi" xlink:type="simple">10.3897/BDJ.11.e107036.figure9</object-id><label>Figure 9.</label><caption><p>Distribution map of <tp:taxon-name><tp:taxon-name-part taxon-name-part-type="genus" reg="Uloma">Uloma</tp:taxon-name-part> (<tp:taxon-name-part taxon-name-part-type="subgenus" reg="Uloma">Uloma</tp:taxon-name-part>) <tp:taxon-name-part taxon-name-part-type="species" reg="intricornicula">intricornicula</tp:taxon-name-part></tp:taxon-name> Liu, Ren &amp; Wang, 2007 (red circle).</p><p>The original map from National Platform for Common Geospatial Information Services.</p></caption><graphic xmlns:xlink="http://www.w3.org/1999/xlink" xlink:href="bdj-11-e107036-g009.jpg" position="float" id="oo_888249.jpg" orientation="portrait" xlink:type="simple"><uri content-type="original_file" xlink:type="simple">https://binary.pensoft.net/fig/888249</uri></graphic></fig></tp:treatment-sec><ref-list><ref id="B9839293"><element-citation xmlns:xlink="http://www.w3.org/1999/xlink" publication-type="article" xlink:type="simple"><person-group person-group-type="author"><name name-style="western"><surname>Liu</surname><given-names>S. S.</given-names></name><name name-style="western"><surname>Ren</surname><given-names>G. D.</given-names></name><name name-style="western"><surname>Wang</surname><given-names>J. S.</given-names></name></person-group><year>2007</year><article-title>Three new species of the genus <italic><tp:taxon-name><tp:taxon-name-part taxon-name-part-type="genus" reg="Uloma">Uloma</tp:taxon-name-part></tp:taxon-name></italic> Dejean, 1821 from Wuyi Mountain in China, with a new record (<tp:taxon-name><tp:taxon-name-part taxon-name-part-type="order">Coleoptera</tp:taxon-name-part></tp:taxon-name>, <tp:taxon-name><tp:taxon-name-part taxon-name-part-type="family">Tenebrionidae</tp:taxon-name-part></tp:taxon-name>, <tp:taxon-name><tp:taxon-name-part taxon-name-part-type="tribe">Ulomini</tp:taxon-name-part></tp:taxon-name>)</article-title><source>Acta Zootaxonomica Sinica</source><volume>32</volume><issue>1</issue><fpage>70</fpage><lpage>75</lpage></element-citation></ref><ref id="B9839222"><element-citation xmlns:xlink="http://www.w3.org/1999/xlink" publication-type="article" xlink:type="simple"><person-group person-group-type="author"><name name-style="western"><surname>Hayashi</surname><given-names>N.</given-names></name></person-group><year>1966</year><article-title>A contribution to the knowledge of the larvae of <tp:taxon-name><tp:taxon-name-part taxon-name-part-type="family">Tenebrionidae</tp:taxon-name-part></tp:taxon-name> occurring in Japan (<tp:taxon-name><tp:taxon-name-part taxon-name-part-type="order">Coleoptera</tp:taxon-name-part></tp:taxon-name>: <tp:taxon-name><tp:taxon-name-part taxon-name-part-type="superfamily">Cucujoidea</tp:taxon-name-part></tp:taxon-name>)</article-title><source><tp:taxon-name><tp:taxon-name-part taxon-name-part-type="class">Insecta</tp:taxon-name-part></tp:taxon-name> Matsumurana</source><volume>1</volume><issue>Supplement</issue><fpage>1</fpage><lpage>41</lpage></element-citation></ref><ref id="B9839440"><element-citation xmlns:xlink="http://www.w3.org/1999/xlink" publication-type="article" xlink:type="simple"><person-group person-group-type="author"><name name-style="western"><surname>Watt</surname><given-names>J. C.</given-names></name></person-group><year>1974</year><article-title>A revised subfamily classification of <tp:taxon-name><tp:taxon-name-part taxon-name-part-type="family">Tenebrionidae</tp:taxon-name-part></tp:taxon-name> (<tp:taxon-name><tp:taxon-name-part taxon-name-part-type="order">Coleoptera</tp:taxon-name-part></tp:taxon-name>)</article-title><source>New Zealand Journal of Zoology</source><volume>1</volume><fpage>381</fpage><lpage>452</lpage><pub-id pub-id-type="doi">10.1080/03014223.1974.9517846</pub-id></element-citation></ref><ref id="B9839275"><element-citation xmlns:xlink="http://www.w3.org/1999/xlink" publication-type="article" xlink:type="simple"><person-group person-group-type="author"><name name-style="western"><surname>Liu</surname><given-names>S. S.</given-names></name><name name-style="western"><surname>Ren</surname><given-names>G. D.</given-names></name></person-group><year>2007</year><article-title>Taxonomic study of the genus <italic><tp:taxon-name><tp:taxon-name-part taxon-name-part-type="genus" reg="Uloma">Uloma</tp:taxon-name-part></tp:taxon-name></italic> Dejean from Guangxi in China (<tp:taxon-name><tp:taxon-name-part taxon-name-part-type="order">Coleoptera</tp:taxon-name-part></tp:taxon-name>, <tp:taxon-name><tp:taxon-name-part taxon-name-part-type="family">Tenebrionidae</tp:taxon-name-part></tp:taxon-name>, <tp:taxon-name><tp:taxon-name-part taxon-name-part-type="tribe">Ulomini</tp:taxon-name-part></tp:taxon-name>)</article-title><source>Acta Zootaxonomica Sinica</source><volume>32</volume><issue>3</issue><fpage>530</fpage><lpage>538</lpage></element-citation></ref><ref id="B10364741"><element-citation xmlns:xlink="http://www.w3.org/1999/xlink" publication-type="article" xlink:type="simple"><person-group person-group-type="author"><name name-style="western"><surname>Ni</surname><given-names>Jian</given-names></name></person-group><year>2001</year><article-title>A biome classification of China based on plant functional types and the BIOME3 model</article-title><source>Folia Geobotanica</source><volume>36</volume><issue>2</issue><fpage>113</fpage><lpage>129</lpage><pub-id pub-id-type="doi">10.1007/bf02803157</pub-id></element-citation></ref></ref-list></tp:taxon-treatment>
